# Supplementary material for: Simultaneous Prediction of Wheat Yield and Grain Protein Content Using Multitask Deep Learning from Time-Series Proximal Sensing
Source: Plant Phenomics. 2022 Mar 29;2022:9757948. doi: 10.34133/2022/9757948 (PMC8988204; doi:10.34133/2022/9757948)
Supplement: Supplementary Materials — Table S1: definitions and equations of the traits used in this study. Figure S1: the time curve graph of the four multispectral-derived spectral traits and the four LiDAR-derived structural traits. Figure S2: the details of different model architectures. Figure S3: the training process of the (a) one-to-one model; (b) one-to-two model; (c) two-to-one model; (d) two-to-two-FC model; (e) two-to-two-RNN model; (f) two-to-two-LSTM model; (g) two-to-two-CNN model; and (d) two-to-two-attention model. Table S2: detailed temporal information of data collection. Note: Repeat 1 and Repeat 2 are two biological replications. Cells filled with “Yes” and “No” represent valid and no observation, respectively. [file 9757948.f1.zip]

Archive with 2 entries (2 files):
- Supplementary files.docx
- Supplementary Table S2.docx
